# Supplementary material for: A comparative analysis of proteins that accumulate during the initial stage of root hair development in barley root hair mutants and their parent varieties
Source: J Appl Genet. 2012 Jul 31;53(4):363–76. doi: 10.1007/s13353-012-0105-1 (PMC3477482; doi:10.1007/s13353-012-0105-1)
Supplement: Supplementary file 1 — Detailed list of the identified proteins, including the protein scores, peptide sequences, and scores and percentages of sequence coverage (XLS 53 kb) [file 13353_2012_105_MOESM1_ESM.xls]

## Sheet: TableS1
Janiak A, Piorko S, Matros A, Mock H-P, Chmielewska B, Szarejko I. A comparative analysis of protein expression during early stage of root hair development in barley. Journal of Applied Genetics
Supplementary Table 1. Detailed list of the identified proteins including the protein scores, peptide sequences and scores and percentage of sequence coverage
Spot	Matching protein	Accession No. ( TIGRa, HarvESTb,UniRef90c)	P1 / P2	P1					P2
				protein score	sequence coverage [%]	peptide sequences	modification	peptide score	protein score	sequence coverage [%]	peptide sequences	modification	peptide score
‘Karat’ vs rhl1.a mutant
92	Vacuolar ATP synthase subunit B isoform 1	HV_TC204946 a	7 / 9	10.431	14.1393	(R)TVSGVAGPLVILDK(V)		58.0247	13.0845	15.8462	(G)TVSGVAGPLVILDK(T)		53.0864
						(K)YQEIVNIR(L)		37.7778			(T)GQVLEVDGEK(A)		47.3684
						(R)GQVLEVDGEK(A)		40.3509			(C)AVVQVFEGTSGIDNK(A)		52.8736
						(R)GQVLEVDGEK(A)		47.3684			(G)YTTVQFTGEVLK(G)		36.2319
						(K)AVVQVFEGTSGIDNK(Y)		33.3333			(C)TPVSLDMLGR(A)	Oxidation M (7)	29.8246
						(K)YTTVQFTGEVLK(T)		47.8261			(C)VTLFLNLANDPTIER(T)		51.7241
						(K)TPVSLDMLGR(I)		64.9123			(G)SAIGEGMTR(C)		33.3333
											(C)FVAQGAYDTR(T)		40.3509
											(G)TLDAFYSR(T)		42.2222
125	na	na	na
398	na	na	na
578	Aluminum induced protein like	HV_TC202901 a	5 / 3	13.2934	19.0058	(G)SPPAAGGAVGGGGAAALMK(A)	Oxidation M (18)	16.2162	13.904	11.9298	(C)TANEVTILIEAYR(T)		65.3333
						(C)TANEVTILIEAYR(G)		52			(G)GPLPASQVVR(A)		33.3333
						(T)GPLPASQVVR(A)		57.8947			(C)VGSAADWSNHY(C)		49.2063
						(A)FAFILYDTVSK(C)		69.8413
						(A)AGCGNSFAPFPK(C)	Carbamidomethyl C (3)	33.3333
688	GTP binding protein SAR1A	HV_TC228420 a	3 / 4	13.1463	14.6825	(G)ILFLGLDNAGK(A)		65.0794	7.1541	10.0257	(C)ILFLGLDNAGK(G)		65.0794
						(T)VDAVVYLVDAADK(G)		25.3333			(A)VDAVVYLVDAADK(T)		60
						(G)IDIPIAASEEELR(G)		29.3333			(A)VDAVVYLVDAADKER(G)		21.8391
											(G)IDIPIAASEEELR(G)		49.3333
‘Dema’ vs rhp1.b mutant
189	Protein disulfide isomerase (PDI) like protein	35_1248 b	7 / 9	10.8384	11.731	(G)DNQTIHSVLGTANR(A)		38.2716	10.8383	12.5894	(C)MPWLAVPFSDSEGR(G)		28.3951
						(C)KVPIVDLEGK(A)		64.9123			(G)DNQTIHSVLGTANR(A)		37.037
						(T)LEILAEK(G)		64.1026			(G)AYVISNTGK(A)		60.7843
						(C)TVLLYFSAK(G)		56.8627			(C)KVPIVDLEGK(A)		57.8947
						(T)AFLPTLVDVYNK(C)		68.1159			(A)VPIVDLEGK(A)		64.7059
						(G)GIPSLVAIGPDGK(G)		48			(T)LEILAEK(G)		53.8462
						(C)TSLAVHGADAFPFTDER(G)		36.3636			(C)TVLLYFSAK(G)		56.8627
											(T)AFLPTLVDVYNK(C)		63.7681
											(G)GIPSLVAIGPDGK(G)		66.6667
236	2,3-bisphosphoglycerate-independent phosphoglycerate mutase	35_15021 b	15 / 18	10.8381	22.2552	(A)LVDAALASGK(C)		77.193	10.8383	25.6677	(G)LDQVQLIVK(G)		80.3922
						(C)IWEDEGFNYIK(T)		71.4286			(A)LHILTDGR(G)		64.4444
						(G)LDQVQLIVK(G)		84.3137			(C)DVLDGSSVGFVETIEK(T)		75.2688
						(A)LHILTDGR(G)		64.4444			(T)MYVTMDR(A)		74.359
						(C)DVLDGSSVGFVETIEK(T)		74.1936			(T)MYVTMDR(A)	Oxidation M (1)	69.2308
						(T)MYVTMDR(A)		43.5897			(G)YENDWSVVK(G)		80.3922
						(G)YENDWSVVK(G)		70.5882			(T)FQNALEAVK(G)		72.549
						(T)FQNALEAVK(G)		74.5098			(G)ANDQYLPPFVIVDESGK(G)		66.6667
						(G)ANDQYLPPFVIVDESGK(G)		66.6667			(C)SVGPIVDGDAVVTFNFR(A)		60.6061
						(A)ALEFPDFDKFDR(A)		62.3188			(A)ALEFPDFDK(T)		60.7843
						(G)YLVSPPLIER(T)		68.4211			(A)ALEFPDFDKFDR(A)		62.3188
						(T)TSGEYLVK(C)		37.7778			(C)YAGMLQYDGELK(C)	Oxidation M (4)	73.913
						(C)TFACSETVK(C)	Carbamidomethyl C (4)	64.7059			(G)YLVSPPLIER(T)		68.4211
						(G)ALEIAER(C)		53.8462			(T)TSGEYLVK(C)		37.7778
						(T)AGQPMLDK(A)		42.2222			(G)SGYFDETK(A)		55.5556
											(C)INLPNGDMVGHTGDIEATVVACK(G)	Carbamidomethyl C (22)	36.2963
											(C)INLPNGDMVGHTGDIEATVVACK(G)	Oxidation M (8), Carbamidomethyl C (22)	22.963
											(T)AGQPMLDK(A)		46.6667
517	Monodehydroascorbate reductase	35_15199 b	6 / 9	10.8384	15.078	(C)GIELILSTEIVK(T)		39.1304	10.8383	24.4367	(C)YVILGGGVAAGYAAR(G)		42.5287
						(A)LTDFGVQGAESNNILYLR(A)		29.5238			(T)ESVAPYERPALSK(A)		48
						(T)LFTAGIAHFYEGYYASK(A)		31.3131			(C)GYLFPQNAAR(G)		61.4035
						(G)GTVASGFDADANGDVSVVK(C)		52.2523			(C)GIELILSTEIVK(T)		36.2319
						(A)AQPPVADVEALAK(G)		33.3333			(C)TLTSAAGATFTYETLLIATGSSTIK(C)		17.0068
						(T)EGLDFATK(C)		46.6667			(G)EIDDADKLVAAMQAK(G)		16.092
											(G)GTVASGFDADANGDVSVVK(C)		24.3243
											(C)VIGVFLEGGSADENQAIAK(T)		60.3604
											(A)AQPPVADVEALAK(G)		44
697	C2 domain containing protein	Q5DVL6 c	5 / 5	13.0326	16.8712	(R)YEVEVTVGAAR(D)		71.1755	13.0327	14.1104	(R)YEVEVTVGAAR(D)		58.7302
						(R)VDLDNGENPTWDDK(V)		85.8965			(R)VDLDNGENPTWDDK(V)		64.1975
						(R)VDLDNGENPTWDDK(V)	Deamidation N (5)	98.1237			(R)VDLDNGENPTWDDK(V)	Deamidation N (5)	61.7284
						(R)DVVDDAGVGGK(V)		115.846			(K)VVVPLPPASR(L)		40.3509
						(R)YYDPNPGAYPAPAGYGSSR(D)		76.474			(R)DVVDDAGVGGK(V)		61.9048
709	Malate dehydrogenase	35_169 b	7 / 10	10.8382	17.6211	(C)VAILGAAGGIGQPLSLLMK(C)	Oxidation M (18)	69.3694	10.8379	25.7709	(C)VAILGAAGGIGQPLSLLMK(C)		72.973
						(T)DDLFNINAGIVK(C)		76.8116			(C)VAILGAAGGIGQPLSLLMK(C)	Oxidation M (18)	79.2793
						(T)NLCTAIAK(C)	Carbamidomethyl C (3)	51.1111			(G)GFMGDDQLAEALDGADLVIIPAGVPR(G)	Oxidation M (3)	15.6863
						(G)LFGVTTLDVVR(A)		71.4286			(T)DDLFNINAGIVK(C)		81.1594
						(C)RTQDGGTEVVEAK(C)		34.6667			(T)NLCTAIAK(C)	Carbamidomethyl C (3)	64.4444
						(T)TQDGGTEVVEAK(C)		75.3623			(G)LFGVTTLDVVR(A)		74.6032
						(A)NGVEEVLGLGQLTEFEK(A)		49.4949			(C)RTQDGGTEVVEAK(C)		46.6667
											(T)TQDGGTEVVEAK(C)		85.5072
											(A)NGVEEVLGLGQLTEFEK(A)		69.697
											(G)EGLEALKGELK(G)		47.619
718	similar to UniRef100 Q0IZS5 Cluster Os09g0552600 protein (legumin like protein)	35_18505 b	6 / 6	10.8386	31.7597	(T)TVTASDLAGLGGLGFSAVLGR(C)		72.3577	10.8384	32.618	(G)TGLVVNAGHVAAGTLK(C)		68.8172
						(C)EGAAQAVYVAR(C)		76.1905			(T)TVTASDLAGLGGLGFSAVLGR(C)		72.3577
						(G)VQVSAAAGGEK(G)		36.5079			(C)EGAAQAVYVAR(C)		87.3016
						(T)LLMDEEVAAGSLFVVPR(T)		67.6768			(G)VQVSAAAGGEK(G)		66.6667
						(T)LLMDEEVAAGSLFVVPR(T)	Oxidation M (3)	60.6061			(T)LLMDEEVAAGSLFVVPR(T)		61.6162
						(G)VVQASLNVAPELVK(G)		81.4815			(T)LLMDEEVAAGSLFVVPR(T)	Oxidation M (3)	66.6667
870	PR17d precursor	35_414 b	4 / 6	10.8384	12.8472	(C)EYGAAYAK(T)		51.1111	10.8384	22.5694	(C)EYGAAYAK(T)		51.1111
						(C)SVGGITGDNLK(C)		61.9048			(C)DTNGIASTSGSTIELSAR(G)		55.2381
						(C)AGYVAANWVK(A)		75.4386			(C)SVGGITGDNLK(C)		68.254
						(G)FLDYCDSR(T)	Carbamidomethyl C (5)	68.8889			(C)AGYVAANWVK(A)		75.4386
											(A)WDEGYDVTAR(A)		68.4211
											(G)FLDYCDSR(T)	Carbamidomethyl C (5)	68.8889
897	ATP synthase subunit D mitochondrial	HV_BI953495 a	7 / 9	13.8427	20.6897	(G)AIDWDGMAK(G)		41.1765	13.9295	18.3908	(G)AIDWDGMAK(G)		56.8627
						(G)AIDWDGMAK(G)	Oxidation M (7)	37.2549			(G)AIDWDGMAK(G)	Oxidation M (7)	45.098
						(G)MLVSEEAR(G)		60			(G)MLVSEEAR(G)		68.8889
						(C)EAYDSIEIPK(A)		57.8947			(G)MLVSEEAR(G)	Oxidation M (1)	68.8889
						(T)FDALLVELK(C)		68.6274			(A)YVDTVTPQYKPK(C)		53.6232
						(C)ISTMTADEYFAK(G)		39.1304			(C)ISTMTADEYFAK(G)		30.4348
						(A)FDDEMR(A)		42.4242			(C)ISTMTADEYFAK(G)	Oxidation M (4)	68.1159
											(C)KFDDEMR(A)		58.9744
											(A)FDDEMR(A)		54.5455
907	ABC transporter related	HV_TC195881a	1 / 2	12.9436	5.9859	(C)ALVAAFFPEGSLPPPVR(G)		62.6263	12.989	9.507	(C)ALVAAFFPEGSLPPPVR(G)		62.6263
											(T)QLWTPEKPTR(A)		43.8596
908	ABC transporter related	HV_TC195587 a	4 / 2	13.5113	18.2759	(C)ALVAAFFPEGSLPPPVR(G)		73.7374	12.989	9.507	(C)ALVAAFFPEGSLPPPVR(G)		83.8384
						(T)WFPVYIR(G)		58.9744			(T)QLWTPEKPTR(A)		47.3684
						(T)QLWTPEKPTR(A)		29.8246
						(C)LIVTNDEDASLNGLLGGVK(A)		45.045
P1/P2 - the number of MS peptides that matched in replicate 1 and 2 of spot identification via LC-MS/MS
